# Supplementary material for: Sulfur Amino Acid Restriction Mitigates High-Fat Diet-Induced Molecular Alterations in Cardiac Remodeling Primarily via FGF21-Independent Mechanisms
Source: Nutrients. 2024 Dec 17;16(24):4347. doi: 10.3390/nu16244347 (PMC11677450; doi:10.3390/nu16244347)
Supplement: Supplementary file 1 [file nutrients-16-04347-s001.zip]

Archive with 1 entries (1 files):
- nutrients-3346386-supplementary.pdf
